# Supplementary material for: Reindeer Husbandry in Switzerland—Management, Feeding, and Endoparasite Infections
Source: Animals (Basel). 2023 Apr 23;13(9):1444. doi: 10.3390/ani13091444 (PMC10177455; doi:10.3390/ani13091444)
Supplement: Supplementary file 1 [file animals-13-01444-s001.zip]

Archive with 1 entries (1 files):
- animals-2341725-supplementary.pdf
